# Supplementary material for: The auxiliary region method: a hybrid method for coupling PDE- and Brownian-based dynamics for reaction–diffusion systems
Source: R Soc Open Sci. 2018 Aug 1;5(8):180920. doi: 10.1098/rsos.180920 (PMC6124063; doi:10.1098/rsos.180920)
Supplement: MATLAB Code [file rsos180920supp1.zip]

Archive with 49 entries (48 files):
- A_mat.m
- AUXILIARY_REGION_METHOD.m
- AUXILIARY_REGION_METHOD_3D.m
- AUXILIARY_REGION_METHOD_FUNC.m
- Bin_Parts.m
- ERROR.m
- ERROR_3D.m
- ERROR_PLOT.m
- ERROR_SURFACE.m
- ERROR_SURFACE_PLOT.m
- export_fig/.gitignore
- export_fig/.ignore/
- export_fig/.ignore/ghostscript.txt
- export_fig/.ignore/gs_font_path.txt
- export_fig/.ignore/pdftops.txt
- export_fig/append_pdfs.m
- export_fig/copyfig.m
- export_fig/crop_borders.m
- export_fig/eps2pdf.m
- export_fig/export_fig.m
- export_fig/fix_lines.m
- export_fig/ghostscript.m
- export_fig/im2gif.m
- export_fig/ImageSelection.class
- export_fig/ImageSelection.java
- export_fig/isolate_axes.m
- export_fig/LICENSE
- export_fig/pdf2eps.m
- export_fig/pdftops.m
- export_fig/print2array.m
- export_fig/print2eps.m
- export_fig/read_write_entire_textfile.m
- export_fig/README.md
- export_fig/user_string.m
- export_fig/using_hg2.m
- Find_Params.m
- Find_Parts.m
- Int_Irreg.m
- K_fun.m
- MICRO_SOLVER.m
- PARAMETERS.m
- PDE_SOLVER.m
- PLOT_FIG.m
- PLOT_FIG_3D.m
- README.txt
- Remove_Duplicates.m
- Theta_C.m
- Theta_C_Morph.m
- Trap_Rule.m
