# Supplementary material for: The auxiliary region method: a hybrid method for coupling PDE- and Brownian-based dynamics for reaction–diffusion systems
Source: R Soc Open Sci. 2018 Aug 1;5(8):180920. doi: 10.1098/rsos.180920 (PMC6124063; doi:10.1098/rsos.180920)
Supplement: MATLAB Code [file rsos180920supp1.zip › AUXILIARY_REGION_METHOD_3D.m]

% This is a script to simulate Test problem 4 from the auxiliary region
% method paper. It models the reaction system 2A -> 0 and 0 -> A with rates
% k1 and k2 respectively, together with diffusion. For more details, please
% see Smith and Yates (2018).

clear
close all

%% Set up

% Load the parameters
PARAMETERS

% Set up all of the solution matrices
SOL_PDE_MEAN = zeros(nt,np);
SOL_PDE_VAR = zeros(nt,np);
SOL_BRO_MEAN = zeros(nt,COMPS);
SOL_BRO_VAR = zeros(nt,COMPS);
I_VEC = zeros(nt,1);

% Initial interface position
I0 = x0 + hc;

%% Algorithm

% Start the timer
tic

% Progress bar
n_count = 0;
if M > 1
    fprintf('\nProgress of hybrid method:\n\n   0                        50                      100 (Percentage)\n   |                        |                        |\n   |')
end

% Loop through repeats
for m = 1:M
    
    % Progress counter
    if M > 1
        if mod(floor(m/M*100),2) == 0 && n_count ~= floor(m/M*100)
            fprintf('|')
            n_count = n_count + 2;
        end
    end
    
    % Initialise time, propensity functions and the interface position
    t = t_INIT;
    a = zeros(4,1);
    I = I0;
    
    % Current PDE and individual meshes
    x_VEC_CURRENT = 0:hp:I;
    x_VEC_CURRENT_LEN = length(x_VEC_CURRENT);
    x_COMPS_CURRENT = (I+0.5*hc):hc:(x1-0.5*hc);
    x_COMPS_CURRENT_LEN = length(x_COMPS_CURRENT);
    
    % Initial condition for PDE
    PDE_SOL = zeros(x_VEC_CURRENT_LEN,1);
    PDE_SOL(1:(1+PDE_PER_COMP)) = 2*N/(NUM_COMPS*hc)^2*(x0+NUM_COMPS*hc-(0:hp:hc));
    NUM_PARTS_PDE = sum(PDE_SOL)*hp - 0.5*hp*sum(PDE_SOL([1,1+PDE_PER_COMP]));
    
    % Initial condition for individual-based
    FRAC_PART = mod(NUM_PARTS_PDE,1);
    P = double.empty(0,3);
    NUM_PARTS_BRO = 0;
    if rand < FRAC_PART
        while NUM_PARTS_BRO < N - ceil(NUM_PARTS_PDE)
            randx = (x0+hc)+rand*(WIDTH-hc);  % x-coordinate
            randy = 2*N/WIDTH^2*(x0+WIDTH)*rand;  % y-coordinate
            if randy < initial_cond(randx)
                NUM_PARTS_BRO = NUM_PARTS_BRO + 1;
                P = [P;randx,y0+Ly*rand,z0+Lz*rand];  %#ok
            end
        end
    else
        while NUM_PARTS_BRO < N - floor(NUM_PARTS_PDE)
            randx = (x0+hc)+rand*(WIDTH-hc);  % x-coordinate
            randy = 2*N/WIDTH^2*(x0+WIDTH)*rand;  % y-coordinate
            if randy < initial_cond(randx)
                NUM_PARTS_BRO = NUM_PARTS_BRO + 1;
                P = [P;randx,y0+Ly*rand,z0+Lz*rand];  %#ok
            end
        end
    end
    
    % Bin the solution
    BRO_SOL = Bin_Parts(I:hc:x1,P);
    
    % Store the PDE solution. There is no need to store the individual
    % solution as it is zero. Also store interface position
    SOL_PDE_MEAN(1,1:x_VEC_CURRENT_LEN) = SOL_PDE_MEAN(1,1:x_VEC_CURRENT_LEN) + PDE_SOL';
    SOL_PDE_VAR(1,1:x_VEC_CURRENT_LEN) = SOL_PDE_VAR(1,1:x_VEC_CURRENT_LEN) + (PDE_SOL.^2)';
    SOL_BRO_MEAN(1,(end-x_COMPS_CURRENT_LEN+1):end) = SOL_BRO_MEAN(1,(end-x_COMPS_CURRENT_LEN+1):end) + BRO_SOL';
    SOL_BRO_VAR(1,(end-x_COMPS_CURRENT_LEN+1):end) = SOL_BRO_VAR(1,(end-x_COMPS_CURRENT_LEN+1):end) + (BRO_SOL.^2)';
    I_VEC(1) = I_VEC(1) + I;
    
    % Define the number of PDE and Brownian particles
    NUM_PARTS_PDE = sum(PDE_SOL(2:(1+PDE_PER_COMP)))*hp;
    
    % Initialise the PDE matrices
    % Generate the standard diffusion tridiagonal matrix
    TRI_MAT = 2*diag(ones(x_VEC_CURRENT_LEN,1)) - diag(ones(x_VEC_CURRENT_LEN-1,1),1) - diag(ones(x_VEC_CURRENT_LEN-1,1),-1);
    
    % Add in the zero flux boundaries
    TRI_MAT(1,1) = 1;
    TRI_MAT(end,end) = 1;
    
    % Calculate the A and B matrices
    A = eye(x_VEC_CURRENT_LEN) + theta*r*TRI_MAT;
    B = eye(x_VEC_CURRENT_LEN) - (1-theta)*r*TRI_MAT;
    
    % Define the next PDE/Brownian time step and its index
    NEXT_STEP_PDE = t + dt;
    NEXT_IND_PDE = 2;
    
    % Define the next recording time and its index
    NEXT_STEP_REC = t + t_REC;
    NEXT_IND_REC = 2;
    
    % Find the indices for the PDE AR
    PDE_AR_IND = (x_VEC_CURRENT_LEN-PDE_PER_COMP+1):x_VEC_CURRENT_LEN;
    
    % Loop through time
    while t < t_FINAL
        
        % Calculate the number of particles in the PDE and Individual ARs
        NUM_PDE_AR = sum(PDE_SOL(PDE_AR_IND))*hp;
        IN_BRO_AR = P(:,1) < I + hc;
        NUM_BRO_AR = sum(IN_BRO_AR);
        
        % Calculate the propensity functions for each of the mesoscopic
        % events. The first two elements have if/else loops in case the
        % interface moves to either end of the x domain.
        if abs(I - x1) > 1e-6 && NUM_PDE_AR >= 1
            a(1) = NUM_PDE_AR*d;  % Diffusive jump from PDE AR to BRO AR
        else
            a(1) = 0;
        end
        if abs(I - x0) > 1e-6
            a(2) = NUM_BRO_AR*d;  % Diffusive jump from BRO AR to PDE AR
        else
            a(2) = 0;
        end
        a(3) = k1/(hc*Ly*Lz)*NUM_BRO_AR*(NUM_BRO_AR-1);  % Second order reaction in inidividual AR
        if abs(I - x1) > 1e-6
            a(4) = k2*hc*Ly*Lz;  % Zeroth order reaction in individual AR
        else
            a(4) = 0;
        end
        
        % Calculate time until next event
        a0 = sum(a);  % Sum of all propensities
        tau = 1/a0*log(1/rand);  % Time until next event
        t_TEMP = t + tau;  % Time the next event occurs at
        
        % Check to see if a meso event happens first
        if t_TEMP < NEXT_STEP_PDE
            
            % Set time
            t = t_TEMP;
            
            % Generate a random number in (0,a0)
            a0_RAND = a0*rand;
            
            % Enact event
            % Jump from PDE AR -> Individual AR
            if a0_RAND < a(1)
                
                % Remove a particle from the PDE AR by reducing the PDE
                % solution by 1/(hc)
                PDE_SOL(PDE_AR_IND) = PDE_SOL(PDE_AR_IND) - 1/(hc);
                
                % Re-initialise a particle within the Brownian AR
                x_PART = I + hc*rand;
                y_PART = y0 + Ly*rand;
                z_PART = z0 + Lz*rand;
                P = [P;x_PART,y_PART,z_PART];  %#ok
                
                % Update particle numbers
                NUM_PARTS_PDE = NUM_PARTS_PDE - 1;
                NUM_PARTS_BRO = NUM_PARTS_BRO + 1;
                
                % Jump from Individual AR -> PDE AR
            elseif a0_RAND < a(1) + a(2)
                
                % Add a particle from the PDE AR by increasing the PDE
                % solution by 1/(hc)
                PDE_SOL(PDE_AR_IND) = PDE_SOL(PDE_AR_IND) + 1/(hc);
                
                % Remove a particle at random from the Brownian AR
                [POPULATION_SIZE,~] = size(P);
                POPULATION = (1:POPULATION_SIZE).*IN_BRO_AR';
                POPULATION(POPULATION == 0) = [];
                INDICES = randsample(POPULATION,1);
                P(INDICES,:) = [];
                
                % Update particle numbers
                NUM_PARTS_PDE = NUM_PARTS_PDE + 1;
                NUM_PARTS_BRO = NUM_PARTS_BRO - 1;
                
                % Second-order reaction within the Individual AR
            elseif a0_RAND < a(1) + a(2) + a(3)
                
                % Choose two particles at random from the Brownian AR to
                % remove
                [POPULATION_SIZE,~] = size(P);
                POPULATION = (1:POPULATION_SIZE).*IN_BRO_AR';
                POPULATION(POPULATION == 0) = [];
                INDICES = randsample(POPULATION,2);
                P(INDICES,:) = [];
                
                % Update particle numbers
                NUM_PARTS_BRO = NUM_PARTS_BRO - 2;
                
                % Zeroth order reaction within Individual AR
            else
                
                % Add a particle
                P = [P;I+hc*rand,y0+Ly*rand,z0+Lz*rand];  %#ok
                
                % Update particle numbers
                NUM_PARTS_BRO = NUM_PARTS_BRO + 1;
                
            end
            
            % Otherwise a PDE/Individual update occurs
        else
            
            % Update time
            t = NEXT_STEP_PDE;
            NEXT_STEP_PDE = t + dt;
            NEXT_IND_PDE = NEXT_IND_PDE + 1;
            
            % Evolve the PDE solution
            PDE_SOL = A\(B*PDE_SOL - 2*k1*dt/(Ly*Lz)*PDE_SOL.^2 + k2*dt*Ly*Lz);
            
            % Now to evolve the individual-based solution
            % Will carry out the algorithm in a similar order presented to
            % that presented by Lipkova et al. (2011), namely:
            %   a) Bimolecular reactions
            %   b) Zeroth order reactions
            %   c) Diffusion
            
            % Bimolecular reactions
            % Find the particles within a distance rho of one another
            DIST = Pairwise_Dist(P);
            
            % Remove any possible reactions where both particles reside in
            % the AR by setting their distance to zero
            DIST = DIST.*abs(times(IN_BRO_AR,IN_BRO_AR')-1);
            LOGICAL = DIST > 0 & DIST < RHO;
            
            % Create a matrix containing the coordinates of all particles that are
            % close enough to react
            PARTS_TO_REACT_2 = Find_Parts(LOGICAL);  % OK
            
            % Generate a random logical vector to determine which pairs react
            if sum(sum(LOGICAL)) > 0
                REACT_2 = P_LAMBDA > rand(sum(sum(LOGICAL)),1);
            else
                REACT_2 = [];
            end
            
            % Find the rows in PARTS that correspond to the reacting pairs
            PAIRS = PARTS_TO_REACT_2(REACT_2 == 1,:);
            PAIRS_REM = Remove_Duplicates(PAIRS,NUM_PARTS_BRO);  % OK
            
            % Find the number of pairs to react
            [TO_REACT_2,~] = size(PAIRS_REM);  % OK
            
            % Turn PAIRS_REM into a vector
            PAIRS_VEC = PAIRS_REM(:);  % OK
            
            % Remove the particles in PAIRS_REM, and add the new particles in
            % NEW_PARTS_2
            P(PAIRS_VEC,:) = [];  % OK
            
            % Update N
            NUM_PARTS_BRO = NUM_PARTS_BRO - length(PAIRS_VEC);
            
            % Zeroth order reaction
            % Calculate the probability that a particle is introduced
            if abs(I - x1) > 1e-6
                PROB = k2*dt*(x1-I-hc)*Ly*Lz;
            else
                PROB = 0;
            end
            
            % Draw a random number and check against this. Add particle
            % appropriately
            if rand < PROB
                P = [P;I+hc+(x1-I-hc)*rand,y0+Ly*rand,z0+Lz*rand]; %#ok
                NUM_PARTS_BRO = NUM_PARTS_BRO + 1;
            end
            
            % Update particle positions
            P = P + sqrt(2*D*dt)*randn([NUM_PARTS_BRO 3]);
            
            % Reflect particles back
            x_NEG = P(:,1) < I;
            x_POS = P(:,1) > x1;
            y_NEG = P(:,2) < y0;
            y_POS = P(:,2) > y1;
            z_NEG = P(:,3) < z0;
            z_POS = P(:,3) > z1;
            
            % Calculate how many times each particle needs to move
            SUM_BOUND = x_NEG + x_POS + y_NEG + y_POS + z_NEG + z_POS;
            
            % Keep looping through until all particles reside in the
            % domain. This only happens more than once practically if
            % diffusion is large
            while sum(SUM_BOUND) > 0
                
                P(x_NEG,1) = P(x_NEG,1) + 2*(I - P(x_NEG,1));
                P(x_POS,1) = P(x_POS,1) - 2*(P(x_POS,1) - x1);
                P(y_NEG,2) = P(y_NEG,2) + 2*(y0 - P(y_NEG,2));
                P(y_POS,2) = P(y_POS,2) - 2*(P(y_POS,2) - y1);
                P(z_NEG,3) = P(z_NEG,3) + 2*(z0 - P(z_NEG,3));
                P(z_POS,3) = P(z_POS,3) - 2*(P(z_POS,3) - z1);
                
                % Reflect particles back
                x_NEG = P(:,1) < I;
                x_POS = P(:,1) > x1;
                y_NEG = P(:,2) < y0;
                y_POS = P(:,2) > y1;
                z_NEG = P(:,3) < z0;
                z_POS = P(:,3) > z1;
                
                SUM_BOUND = x_NEG + x_POS + y_NEG + y_POS + z_NEG + z_POS;
            end
            
            % Now to move the interface
            % Check the two conditions that are needed
            
            % First, recalculate the particle numbers in each auxiliary
            % region after the PDE/Individual updates
            NUM_PDE_AR = sum(PDE_SOL(PDE_AR_IND))*hp;
            if isempty(P)
                IN_BRO_AR = [];
                NUM_BRO_AR = 0;
            else
                IN_BRO_AR = P(:,1) < I + hc;
                NUM_BRO_AR = sum(IN_BRO_AR);
            end
            I_BEF = I;
            
            % Interface moves left
            if NUM_PDE_AR < LOWER && I > x0 + hc
                
                % Update the interface position and the current mesh
                % vectors
                I = I - hc;
                I = round(I/hp)*hp;
                x_VEC_CURRENT = x0:hp:I;
                x_VEC_CURRENT_LEN = length(x_VEC_CURRENT);
                x_COMPS_CURRENT = (I+0.5*hc):hc:(x1-0.5*hc);
                x_COMPS_CURRENT_LEN = length(x_COMPS_CURRENT);
                
                % Find the number of particles to be initialised as an
                % integer
                TO_INITIALISE = floor(NUM_BRO_AR);
                
                % Find the fractional part
                FRAC = mod(NUM_BRO_AR,1);
                
                % Decide if an extra particle is to be moved
                % Move extra particle
                if FRAC < rand
                    
                    % Populate the new Brownian auxiliary region with
                    % TO_INITIALISE + 1 particles if the number of
                    % fractional particles is not zero, otherwise
                    % initialise TO_INITIALISE particles
                    if FRAC > 1e-8
                        NEW_PARTS = [I + hc*rand(TO_INITIALISE+1,1), y0 + Ly*rand(TO_INITIALISE + 1,1), z0 + Lz*rand(TO_INITIALISE + 1,1)];
                    else
                        NEW_PARTS = [I + hc*rand(TO_INITIALISE,1), y0 + Ly*rand(TO_INITIALISE,1), z0 + Lz*rand(TO_INITIALISE,1)];
                    end
                    P = [P;NEW_PARTS]; %#ok
                    
                    % Remove the auxiliary region from the PDE solution
                    PDE_SOL(PDE_AR_IND) = [];
                    
                    % Remove the excess mass from the rest of the PDE
                    PDE_SOL = PDE_SOL - (1-FRAC)/(I-x0);
                    
                    % Don't move extra particle
                else
                    
                    % Populate the new Brownian auxiliary region with
                    % TO_INITIALISE particles
                    NEW_PARTS = [I + hc*rand(TO_INITIALISE,1), y0 + Ly*rand(TO_INITIALISE,1), z0 + Lz*rand(TO_INITIALISE,1)];
                    P = [P;NEW_PARTS]; %#ok
                    
                    % Remove the auxiliary region from the PDE solution
                    PDE_SOL(IN_PDE_AR) = [];
                    
                    % Add the remaining mass from the rest of the PDE
                    PDE_SOL = PDE_SOL + FRAC/(I-x0);
                    
                end
                
                % Move PDE_AR_IND
                if abs(I - x0) > 1e-6
                    PDE_AR_IND = (x_VEC_CURRENT_LEN-round(PDE_PER_COMP)+1):(x_VEC_CURRENT_LEN);
                else
                    PDE_AR_IND = [];
                end
                
                % Update the PDE solution matrices
                TRI_MAT = 2*diag(ones(x_VEC_CURRENT_LEN,1)) - diag(ones(x_VEC_CURRENT_LEN-1,1),1) - diag(ones(x_VEC_CURRENT_LEN-1,1),-1);
                TRI_MAT(1,1) = 1;
                TRI_MAT(end,end) = 1;
                A = eye(x_VEC_CURRENT_LEN) + theta*r*TRI_MAT;
                B = eye(x_VEC_CURRENT_LEN) - (1-theta)*r*TRI_MAT;
                
            % Interface moves right
            elseif NUM_BRO_AR > UPPER && I < x1
                
                % Update the interface position and the current mesh
                % vectors
                I = I + hc;
                I = round(I/hp)*hp;
                x_VEC_CURRENT = x0:hp:I;
                x_VEC_CURRENT_LEN = length(x_VEC_CURRENT);
                x_COMPS_CURRENT = (I+0.5*hc):hc:(x1-0.5*hc);
                x_COMPS_CURRENT_LEN = length(x_COMPS_CURRENT);
                
                % Remove all particles that were previously in that
                % auxiliary region from the P matrix
                P(IN_BRO_AR,:) = [];
                
                % Initialise a new PDE AR with a uniform density
                PDE_SOL = [PDE_SOL;(NUM_BRO_AR/hc)*ones(PDE_PER_COMP,1)];  %#ok
                
                % Move PDE_AR_IND
                PDE_AR_IND = (x_VEC_CURRENT_LEN-round(PDE_PER_COMP)+1):(x_VEC_CURRENT_LEN);
                
                % Update the PDE solution matrices
                TRI_MAT = 2*diag(ones(x_VEC_CURRENT_LEN,1)) - diag(ones(x_VEC_CURRENT_LEN-1,1),1) - diag(ones(x_VEC_CURRENT_LEN-1,1),-1);
                TRI_MAT(1,1) = 1;
                TRI_MAT(end,end) = 1;
                A = eye(x_VEC_CURRENT_LEN) + theta*r*TRI_MAT;
                B = eye(x_VEC_CURRENT_LEN) - (1-theta)*r*TRI_MAT;
                
            end
            
            % Re-calculate the number of particles in each subdomain
            NUM_PARTS_PDE = sum(PDE_SOL(2:end))*hp;
            [NUM_PARTS_BRO,~] = size(P);
            
            % Storage
            % Now check if we are at a recording step or not
            if abs(t - NEXT_STEP_REC) < 1e-10
                
                % Bin the Brownian particles
                BRO_SOL = Bin_Parts(I:hc:x1,P);
                
                % Store
                SOL_PDE_MEAN(NEXT_IND_REC,1:x_VEC_CURRENT_LEN) = SOL_PDE_MEAN(NEXT_IND_REC,1:x_VEC_CURRENT_LEN) + PDE_SOL';
                SOL_PDE_VAR(NEXT_IND_REC,1:x_VEC_CURRENT_LEN) = SOL_PDE_VAR(NEXT_IND_REC,1:x_VEC_CURRENT_LEN) + (PDE_SOL.^2)';
                SOL_BRO_MEAN(NEXT_IND_REC,(end-x_COMPS_CURRENT_LEN+1):end) = SOL_BRO_MEAN(NEXT_IND_REC,(end-x_COMPS_CURRENT_LEN+1):end) + BRO_SOL';
                SOL_BRO_VAR(NEXT_IND_REC,(end-x_COMPS_CURRENT_LEN+1):end) = SOL_BRO_VAR(NEXT_IND_REC,(end-x_COMPS_CURRENT_LEN+1):end) + (BRO_SOL.^2)';
                I_VEC(NEXT_IND_REC) = I_VEC(NEXT_IND_REC) + I;
                
                if abs(t - t_FINAL) > 1e-8
                    NEXT_IND_REC = NEXT_IND_REC + 1;
                    NEXT_STEP_REC = t_REC_VEC(NEXT_IND_REC);
                end
            end
        end
    end
end

TIME_HYB = toc;

% Place a couple of extra linebreaks into the console
fprintf('|     Time = %.4f\n\n',TIME_HYB)

%% Calculating averages
% PDE
SOL_PDE_MEAN = SOL_PDE_MEAN./M;
SOL_PDE_VAR = SOL_PDE_VAR./M - SOL_PDE_MEAN.^2;

% Individual-based
SOL_BRO_MEAN = SOL_BRO_MEAN./M;
SOL_BRO_VAR = SOL_BRO_VAR./M - SOL_BRO_MEAN.^2;

% Interface
I_VEC = I_VEC/M;

% These both create NaNs whenever the box has not been seen (divides by
% zero). Change these to 0.
SOL_PDE_MEAN(isnan(SOL_PDE_MEAN)) = 0;
SOL_PDE_VAR(isnan(SOL_PDE_VAR)) = 0;
SOL_BRO_MEAN(isnan(SOL_BRO_MEAN)) = 0;
SOL_BRO_VAR(isnan(SOL_BRO_VAR)) = 0;

% Integrate the PDE solution so that it is on the same mesh as the Brownian
% solution
SOL_PDE_BRO = zeros(size(SOL_BRO_MEAN));
for kk = 1:COMPS
    
    % Integrate
    SOL_PDE_BRO(:,kk) = sum(SOL_PDE_MEAN(:,((kk-1)*PDE_PER_COMP+2):(kk*PDE_PER_COMP+1)),2)*hp;
    
end

% Add together the two solutions
SOL_MEAN = SOL_PDE_BRO + SOL_BRO_MEAN;

%% Run each of the two individual systems

% PDE
PDE_SOLVER

% Individual-based
MICRO_SOLVER

%% Saving
save('HYBRID')
