# Supplementary material for: The auxiliary region method: a hybrid method for coupling PDE- and Brownian-based dynamics for reaction–diffusion systems
Source: R Soc Open Sci. 2018 Aug 1;5(8):180920. doi: 10.1098/rsos.180920 (PMC6124063; doi:10.1098/rsos.180920)
Supplement: MATLAB Code [file rsos180920supp1.zip › ERROR.m]

% Once an initial condition and growth rate has been selected, the code
% extracts the correct solution matrix from the hybrid method, will
% simulate the same number of repeats of a purely Brownian simulation and
% then calculate and plot the error.
%
% Cameron Smith
% Date Created: 05/08/16
% Last Modified: 02/08/17
% Version: 8
%
% Changes from version 7:
%   > Added export_fig capabilities

% clear 
% close all

fprintf('\n--------------\nERROR ANALYSIS\n--------------\n\n')

%% Initial Conditions 

% All particles in the left hand side of the domain
INITIAL_LEFT = 0;

% All particles in the right hand side of the domain
INITIAL_RIGHT = 0;

% Uniform initial condition
INITIAL_UNIFORM = 0;

% Morphogen gradient
INITIAL_MORPH = 1;

% Test that only one has been chosen, and if not, display an error
INITIAL_SUM = INITIAL_LEFT + INITIAL_RIGHT + INITIAL_UNIFORM + INITIAL_MORPH;
if INITIAL_SUM ~= 1
    error('Please select one initial condition, there are currently %.0f selected',INITIAL_SUM)
end

fprintf('You have chosen an initial condition of ')

% Create a variable that contains the initial condition as a string and
% display a message onto the console
if INITIAL_LEFT == 1
    INITIAL = 'LEFT';
    fprintf('all particles in the\nPDE side of the domain\n')
elseif INITIAL_RIGHT == 1
    INITIAL = 'RIGHT';
    fprintf('all particles in the\nstochastic side of the domain\n')
elseif INITIAL_UNIFORM == 1
    INITIAL = 'UNIFORM';
    fprintf('all particles uniformly\nspread across the domain\n')
else
    INITIAL = 'MORPH';
    fprintf('a morphogen gradient\n')
end
%% Choosing Solution Matrices 

fprintf ('\nLoading the correct workspace...')

% Now need to pick out the correct saved workspace
if INITIAL_LEFT == 1
    load('LEFT_ERROR')
elseif INITIAL_RIGHT == 1
    load('RIGHT_ERROR')
elseif INITIAL_UNIFORM == 1
    load('UNIFORM_ERROR')
elseif INITIAL_MORPH == 1
    load('MORPH_ERROR')
end
        
fprintf('DONE\n')

%% Spatial and Temporal Domains 

% Spatial domain
x_VEC_PDE = x_MIN:h_PDE:x_MAX;
x_VEC_BROWN = x_MIN+0.5*h_BRO:h_BRO:x_MAX-0.5*h_BRO;
x_VEC_PDE_LEN = length(x_VEC_PDE);
x_VEC_BROWN_LEN = length(x_VEC_BROWN); 
x_HYB = [x_MIN:h_PDE:I,I+0.5*h_BRO:h_BRO:x_MAX-0.5*h_BRO];
x_HYB_LEN = length(x_HYB);

% Temporal domain
t_VEC = t_INIT:dt:t_FINAL;
t_VEC_LEN = length(t_VEC);

%% Convert the Brownian Parts to Densities

SOL_BRO_DENS = SOL_BRO_MEAN/h_BRO;

%% Join the Two Hybrid Matrices 

% Join the matrices
SOL_HYB_MEAN = [SOL_PDE_MEAN,SOL_BRO_DENS];

%% Calculate the exact solutions

fprintf('Calculating the exact solution...')

h_PDE_FINE = 0.002;
x_VEC_PDE_FINE = x_MIN:h_PDE_FINE:x_MAX;
x_VEC_PDE_FINE_LEN = length(x_VEC_PDE_FINE);
SOL_EX = zeros(t_VEC_LEN,x_VEC_PDE_FINE_LEN);

if INITIAL_LEFT == 1
    for jj = 1:t_VEC_LEN
        t = t_VEC(jj);
        SOL = N/(x_MAX-x_MIN)*ones(1,length(x_VEC_PDE_FINE));
        for n = 1:1000
            SOL = SOL + 2*N*(-1)^n*exp(-(2*n-1)^2*pi^2*D/(x_MAX-x_MIN)^2*t).*cos((2*n-1)*pi.*(x_VEC_PDE_FINE-x_MIN)./(x_MAX-x_MIN))/((2*n-1)*pi*x_MIN);
        end
        SOL_EX(jj,:) = SOL;
    end
    
elseif INITIAL_RIGHT == 1
    for jj = 1:t_VEC_LEN
        t = t_VEC(jj);
        SOL = N/(x_MAX-x_MIN)*ones(1,length(x_VEC_PDE_FINE));
        for n = 1:1000
            SOL = SOL - 2*N*(-1)^n*exp(-(2*n-1)^2*pi^2*D/(x_MAX-x_MIN)^2*t).*cos((2*n-1)*pi.*(x_VEC_PDE_FINE-x_MIN)./(x_MAX-x_MIN))/((2*n-1)*pi*x_MIN);
        end
        SOL_EX(jj,:) = SOL;
    end
    
elseif INITIAL_UNIFORM == 1
    SOL_EX = N/(x_MAX-x_MIN)*ones(t_VEC_LEN,x_VEC_PDE_FINE_LEN);
    
elseif INITIAL_MORPH == 1
    for jj = 1:length(t_VEC)
    t = t_VEC(jj);
    SOL = lambda*sqrt(D).*cosh(sqrt(mu/D).*(x_VEC_PDE_FINE-x_MAX))./(sqrt(mu)*sinh(sqrt(mu/D)*(x_MAX-x_MIN)));
        for n = 1:1000
            SOL = SOL-2*(x_MAX-x_MIN)*lambda*D*exp(-((n*pi/(x_MAX-x_MIN))^2*D+mu)*t).*cos(n*pi*(x_VEC_PDE_FINE-x_MIN)./(x_MAX-x_MIN))./(n^2*pi^2*D+mu*(x_MAX-x_MIN)^2);
        end
    SOL_EX(jj,:) = SOL;
    end
end

% Calculate particle numbers
PARTS_PDE_EX = zeros(t_VEC_LEN,1);
PARTS_BRO_EX = zeros(t_VEC_LEN,1);
for kk = 1:t_VEC_LEN
    PARTS_PDE_EX(kk) = sum(SOL_EX(kk,2:((I-x_MIN)/h_PDE_FINE+1)))*h_PDE_FINE;
    PARTS_BRO_EX(kk) = sum(SOL_EX(kk,((I-x_MIN)/h_PDE_FINE+2):end))*h_PDE_FINE;
end

fprintf('DONE\n')


fprintf('Saving workspace...')
save([INITIAL,'_ERROR_PLOT'])
fprintf('DONE')
