# Supplementary material for: The auxiliary region method: a hybrid method for coupling PDE- and Brownian-based dynamics for reaction–diffusion systems
Source: R Soc Open Sci. 2018 Aug 1;5(8):180920. doi: 10.1098/rsos.180920 (PMC6124063; doi:10.1098/rsos.180920)
Supplement: MATLAB Code [file rsos180920supp1.zip › ERROR_3D.m]

% Error plots

% Load the workspace
load('HYBRID.mat')

%% Interface positions

% Relative error interface position
ERR = (I_VEC - I_VEC_MICRO)./I_VEC_MICRO;

% Plot
figure

plot(t_VEC,ERR,'k','LineWidth',2)

%% Error between hybrid and individual alobside mean field and indivdual

% Calculate the mean-field solution on the same mesh as the individual
% solution using integration
MEAN_FIELD_MICRO = zeros(nt,COMPS);
for kk = 1:COMPS
    MEAN_FIELD_MICRO(:,kk) = sum(SOL_PDE(:,(2+(kk-1)*PDE_PER_COMP):1+kk*PDE_PER_COMP),2)*hp;
end

% Maximum difference at each time
MAX_MEAN_FIELD = zeros(nt,1);
MAX_HYBRID = zeros(nt,1);
for kk = 1:nt
    MAX_MEAN_FIELD(kk) = max(abs(MEAN_FIELD_MICRO(kk,:)-SOL_MICRO_MEAN(kk,:)));
    MAX_HYBRID(kk) = max(abs(SOL_MEAN(kk,:)-SOL_MICRO_MEAN(kk,:)));
end

% New figure
figure
plot(t_VEC,MAX_HYBRID,'r')
hold on
plot(t_VEC,MAX_MEAN_FIELD,'b')

%% Error in particle numbers
% NUM_PARTS_MEAN_FIELD = (sum(SOL_PDE,2)-0.5*sum(SOL_PDE(:,[1,end]),2))*hp;
NUM_PARTS_MEAN_FIELD = sum(MEAN_FIELD_MICRO,2);
NUM_PARTS_HYBRID = sum(SOL_MEAN,2);
NUM_PARTS_MICRO = sum(SOL_MICRO_MEAN,2);

% Error vectors
E_HYB = abs(NUM_PARTS_MICRO - NUM_PARTS_HYBRID)./NUM_PARTS_MICRO;
E_MEAN = abs(NUM_PARTS_MICRO - NUM_PARTS_MEAN_FIELD)./NUM_PARTS_MICRO;

% "Normalise" so that both start at zero
% E_HYB = E_HYB - E_HYB(1);
% E_MEAN = E_MEAN - E_MEAN(1);

% New figure
figure
set(gca,'FontSize',16)
hold on

plot(t_VEC,E_HYB,'r','LineWidth',2)
plot(t_VEC,E_MEAN,'b','LineWidth',2)

title('Error comparison for test problem 4')
xlabel('Time')
ylabel('Error')

% export_fig(sprintf('Err_Second'),'-eps','-painters','-transparent')

%% Measure the mass in front of the interface

% Pre-define storage vectors
MASS_HYB = zeros(nt,1);
MASS_MIC = zeros(nt,1);

% Calculate the mass
for kk = 1:nt
    
    % Find the average position of the interface, and its nearest index in
    % the compartment mesh
    I_AVE = I_VEC(kk);
    I_IND = I_AVE/hc;
    I_IND_FULL = ceil(I_IND);
    I_IND_FRAC = mod(I_IND,1);
    
    % Calculate particle numbers
    MASS_HYB(kk) = sum(SOL_MEAN(kk,I_IND_FULL:end));
    MASS_MIC(kk) = sum(SOL_MICRO_MEAN(kk,I_IND_FULL:end));
    
    % Add on the extra amount
    if I_IND_FRAC > 0
        MASS_HYB(kk) = MASS_HYB(kk) + (1-I_IND_FRAC)*SOL_MEAN(kk,I_IND_FULL-1);
        MASS_MIC(kk) = MASS_MIC(kk) + (1-I_IND_FRAC)*SOL_MICRO_MEAN(kk,I_IND_FULL-1);
    end
    
end

% Create a single error measure
ERROR_MICRO = (MASS_MIC-MASS_HYB)./MASS_MIC;

% Plot
figure
set(gca,'FontSize',16)
hold on

plot(t_VEC,ERROR_MICRO,'k','LineWidth',2)

%% Final five compartments

% Error
SUM_HYB_5 = sum(SOL_MEAN(:,(end)),2);
SUM_MIC_5 = sum(SOL_MICRO_MEAN(:,(end):end),2);
ERROR_5 = (SUM_MIC_5-SUM_HYB_5)./SUM_MIC_5;

% New figure
figure
set(gca,'FontSize',16)
plot(t_VEC,ERROR_5,'k','LineWidth',2)

xlabel('Time')
ylabel('Relative Error')

export_fig(sprintf('Err_Second'),'-eps','-painters','-transparent')
