# Supplementary material for: The auxiliary region method: a hybrid method for coupling PDE- and Brownian-based dynamics for reaction–diffusion systems
Source: R Soc Open Sci. 2018 Aug 1;5(8):180920. doi: 10.1098/rsos.180920 (PMC6124063; doi:10.1098/rsos.180920)
Supplement: MATLAB Code [file rsos180920supp1.zip › ERROR_PLOT.m]

% Error plotting code

% clear 
% close all

addpath('export_fig')

%% Initial Conditions 

% All particles in the left hand side of the domain
INITIAL_LEFT = 0;

% All particles on the right hand side of the domain
INITIAL_RIGHT = 0;

% Uniform initial condition
INITIAL_UNIFORM = 0;

% Morphogen gradient
INITIAL_MORPH = 1;

% Test that only one has been chosen, and if not, display an error
INITIAL_SUM = INITIAL_LEFT + INITIAL_RIGHT + INITIAL_UNIFORM + INITIAL_MORPH;
if INITIAL_SUM ~= 1
    error('Please select one initial condition, there are currently %.0f selected',INITIAL_SUM)
end

fprintf('You have chosen an initial condition of ')

% Create a variable that contains the initial condition as a string and
% display a message onto the console
if INITIAL_LEFT == 1
    INITIAL = 'LEFT';
    fprintf('all particles in the\nPDE side of the domain\n')
elseif INITIAL_RIGHT == 1
    INITIAL = 'RIGHT';
    fprintf('all particles in the\nstochastic side of the domain\n')
elseif INITIAL_UNIFORM == 1
    INITIAL = 'UNIFORM';
    fprintf('all particles uniformly\nspread across the domain\n')
else
    INITIAL = 'MORPH';
    fprintf('a morphogen gradient\n')
end
%% Choosing Solution Matrices 

fprintf ('\nLoading the correct workspace...')

% Now need to pick out the correct saved workspace
if INITIAL_LEFT == 1
    load('LEFT_ERROR_PLOT')
    load('WORKSPACE_INITIAL_LEFT')
elseif INITIAL_RIGHT == 1
    load('RIGHT_ERROR_PLOT')
    load('WORKSPACE_INITIAL_RIGHT')
elseif INITIAL_UNIFORM == 1
    load('UNIFORM_ERROR_PLOT')
    load('WORKSPACE_INITIAL_UNIFORM')
elseif INITIAL_MORPH == 1
    load('MORPH_ERROR_PLOT')
    load('WORKSPACE_INITIAL_MORPH')
end
        
fprintf('DONE\n')


%% Create a Standard Mesh for SSA and Hybrid and Interpolate onto them 

fprintf('\nCalculaing PDF and CDF matrices on a common mesh...')

% How many points are wanted in the standardised mesh
STANDARD_POINTS = 1001;

% Calculate the standardised mesh
x_STANDARD = linspace(x_MIN+0.5*h_BRO,x_MAX-0.5*h_BRO,STANDARD_POINTS);

% Pre-define two matrices to hold the solutions
SOL_STANDARD_HYB = zeros(t_VEC_LEN,STANDARD_POINTS);
SOL_STANDARD_MEAN = zeros(t_VEC_LEN,STANDARD_POINTS);
SOL_STANDARD_EX = zeros(t_VEC_LEN,STANDARD_POINTS);

% Now loop through time
for k = 1:t_VEC_LEN
    
    % Interpolate at the new mesh and save to solution matrices
    SOL_STANDARD_HYB(k,:) = Int_Irreg(x_HYB,SOL_HYB_MEAN(k,:),x_STANDARD);
    SOL_STANDARD_MEAN(k,:) = Int_Irreg(x_VEC_DOM,MEAN_FIELD(k,:),x_STANDARD);
    SOL_STANDARD_EX(k,:) = Int_Irreg(x_VEC_PDE_FINE,SOL_EX(k,:),x_STANDARD);
    
end

%% Creating PDF matrices 

% Calculate row sums
% Pre-define vectors
ROW_SUM_EX = zeros(t_VEC_LEN,1);
ROW_SUM_MEAN = zeros(t_VEC_LEN,1);
ROW_SUM_HYB = zeros(t_VEC_LEN,1);

% Loop through time
for L = 1:t_VEC_LEN
    
    % Calculate the row sum
    ROW_SUM_EX(L) = sum(SOL_STANDARD_EX(L,:));
    ROW_SUM_MEAN(L) = sum(ROW_SUM_MEAN(L,:));
    ROW_SUM_HYB(L) = sum(SOL_STANDARD_HYB(L,:));

end

% Exact PDF
PDF_EX = diag(1./ROW_SUM_EX)*SOL_STANDARD_EX;

% Mean-field PDF
PDF_MEAN = diag(1./ROW_SUM_MEAN)*SOL_STANDARD_MEAN;

% HYB PDF
PDF_HYB = diag(1./ROW_SUM_HYB)*SOL_STANDARD_HYB;

%% Create CDF Matrices 

% Exact CDF
CDF_EX = cumsum(PDF_EX,2);

% Mean-field CDF
CDF_MEAN = cumsum(PDF_MEAN,2);

% HYB CDF
CDF_HYB = cumsum(PDF_HYB,2);

fprintf('DONE\n')

%% Find temporal indices for plotting
t_STEP = 0.5;
t_IND = t_STEP/dt;
t_PLOT_VEC = t_STEP:t_STEP:t_FINAL;
t_PLOT_VEC_LEN = length(t_PLOT_VEC);
t_PLOT_IND = (t_IND+1):t_IND:t_VEC_LEN;

%% Calculate and Plot the Histogram Density Error (HDE) 

fprintf('\nPlotting the HDE...')

% Calculate an HDE vector, the sum of the absolute differences at each time
if INITIAL_LEFT == 0 || INITIAL_RIGHT == 0
    HDE_VEC = 0.5*sum(abs(CDF_EX-CDF_HYB),2);
else
    HDE_VEC = 0.5*sum(abs(CDF_MEAN-CDF_HYB),2);
end

% Plot the HDE
figure
hold on
box on
plot(t_PLOT_VEC,HDE_VEC(t_PLOT_IND),'k','LineWidth',2)
xlabel('Time')
ylabel('Histogram Distance Error (HDE)')
set(gca,'FontSize',16)
% Export figure
export_fig(sprintf('HDE_%s',INITIAL),'-eps','-painters','-transparent')

fprintf('DONE\n')


%% Plotting Expected Numbers Against What Was Seen 

fprintf('Plotting particle numbers...')

PARTS_PDE_MEAN = zeros(t_VEC_LEN,1);
PARTS_BRO_MEAN = zeros(t_VEC_LEN,1);
for kk = 1:t_VEC_LEN
    PARTS_PDE_MEAN(kk) = sum(MEAN_FIELD(kk,2:((I-x_MIN)/h_PDE)+1))*h_PDE;
    PARTS_BRO_MEAN(kk) = sum(MEAN_FIELD(kk,((I-x_MIN)/h_PDE+2):end))*h_PDE;
end

% PDE half
figure
box on
if INITIAL_LEFT == 0 || INITIAL_RIGHT == 0
    plot(t_PLOT_VEC,(NUM_PARTS_PDE_HYB(t_PLOT_IND)-PARTS_PDE_EX(t_PLOT_IND))./PARTS_PDE_EX(t_PLOT_IND),'k','LineWidth',2)
else
    plot(t_PLOT_VEC,(NUM_PARTS_PDE_HYB(t_PLOT_IND)-PARTS_PDE_MEAN(t_PLOT_IND))./PARTS_PDE_MEAN(t_PLOT_IND),'k','LineWidth',2)
end
title('PDE region')
xlabel('Time')
ylabel('Relative error')
set(gca,'FontSize',16)
% Export figure
export_fig(sprintf('Rel_Err_%s_PDE',INITIAL),'-eps','-painters','-transparent')

% Compartment Half
figure
box on
if INITIAL_LEFT == 0 || INITIAL_RIGHT == 0
    plot(t_PLOT_VEC,(NUM_PARTS_BRO_HYB(t_PLOT_IND)-PARTS_BRO_EX(t_PLOT_IND))./PARTS_BRO_EX(t_PLOT_IND),'k','LineWidth',2)
else
    plot(t_PLOT_VEC,(NUM_PARTS_BRO_HYB(t_PLOT_IND)-PARTS_BRO_MEAN(t_PLOT_IND))./PARTS_BRO_MEAN(t_PLOT_IND),'k','LineWidth',2)
end
title('Brownian region')
xlabel('Time')
ylabel('Relative error')
set(gca,'FontSize',16)
% Export figure
export_fig(sprintf('Rel_Err_%s_Bro',INITIAL),'-eps','-painters','-transparent')

fprintf('DONE\n\n')
