# Supplementary material for: The auxiliary region method: a hybrid method for coupling PDE- and Brownian-based dynamics for reaction–diffusion systems
Source: R Soc Open Sci. 2018 Aug 1;5(8):180920. doi: 10.1098/rsos.180920 (PMC6124063; doi:10.1098/rsos.180920)
Supplement: MATLAB Code [file rsos180920supp1.zip › ERROR_SURFACE.m]

% Error plots for changing the values of the mesh width and the time-step
% dt. It will use function version of the hybrid method and will count the
% number of particles that should be in the compartment regime if a
% mean-field model is used. Ensure that domain is [0,2] with I at 1 and
% t_FINAL=100.

% clear 
% close all

%% Loop Through the Hybrid Method 

% Define the values of WIDTH and dt that should be used for the mean field
% errors, and the values of K for the SS
WIDTH_VEC = 0.05:0.05:0.5;
dt_VEC = 0.5.^(10:-1:-2);
K_VEC = 4:2:40;
WIDTH_LEN = length(WIDTH_VEC);
dt_LEN = length(dt_VEC);
K_LEN = length(K_VEC);

% Number of particles
N = 500;

% Diffusion coefficient
D = 0.0025;

% Create a matrix to store the particle numbers and errors
NUM_MAT_HYB = zeros(WIDTH_LEN,dt_LEN);
NUM_MAT_MEAN = zeros(WIDTH_LEN,dt_LEN);
NUM_MAT_SSA = zeros(K_LEN,1);
ERROR_MAT_MEAN = zeros(WIDTH_LEN,dt_LEN);

% Define the error function
E = @(n1,n2,N) 1./N.*abs(n1-n2);

fprintf('\nError plot for the mean-field model:')

% Loop through the different values of MESH and dt to calculate the number
% of particles in the Brownian half of the domain
for ii = 1:WIDTH_LEN
    
    fprintf('\nWidth Number %.0f of %.0f\n',ii,WIDTH_LEN)
   
    parfor jj = 1:dt_LEN
       
        % Extract the WIDTH
        WIDTH = 0.05*ii;
    
        % Extract dt
        dt = 0.5.^(dt_LEN-jj);
        
        fprintf('|')
        
        % Run the function PSEUDO_PDE_BRO_STAT_V7
        if ii+jj == WIDTH_LEN+dt_LEN
            [n_HYB,n_MEAN] = AUXILIARY_REGION_METHOD_FUNC(WIDTH,dt,D,N,1);
        else
            [n_HYB,n_MEAN] = AUXILIARY_REGION_METHOD_FUNC(WIDTH,dt,D,N,0);
        end
        
        % Calculate the numbers
        NUM_MAT_HYB(ii,jj) = n_HYB;
        NUM_MAT_MEAN(ii,jj) = n_MEAN;
        
        % Calculate the errors
        ERROR_MAT_MEAN(ii,jj) = E(n_HYB,n_MEAN,N);
    end
end

fprintf('DONE\nError plot for the SSA:')

parfor kk = 1:K_LEN
    
    % Extract the value of K
    K = K_VEC(kk);
   
    fprintf('|')
    
    % Run the function SSA_V1
    [n_SSA] = SSA_V2(D,N,K);
    
    % Calculate the errors
    NUM_MAT_SSA(kk) = n_SSA;
end

%% Save the workspace
load('vars')
save('ERROR_SURFACE_WS','ERROR_MAT_MEAN','WIDTH_VEC','dt_VEC','E','D','NUM_MAT_MEAN','NUM_MAT_SSA','NUM_MAT_HYB','K_VEC','x_MAX','x_MIN','N','mu_VAL','lambda')
