# Supplementary material for: The auxiliary region method: a hybrid method for coupling PDE- and Brownian-based dynamics for reaction–diffusion systems
Source: R Soc Open Sci. 2018 Aug 1;5(8):180920. doi: 10.1098/rsos.180920 (PMC6124063; doi:10.1098/rsos.180920)
Supplement: MATLAB Code [file rsos180920supp1.zip › ERROR_SURFACE_PLOT.m]

% Plotting tool for the error matrix

clear 
close all

addpath('export_fig')

% Load in the data
load('ERROR_SURFACE_WS_LEFT')
load('vars')

% Define the threshold value of d*dt
s = 0.5;

% Create a vector that holds the values of WIDTH that give d*dt=s
THRESH = sqrt(D.*dt_VEC/s);

% Create Figure
figure
set(gca,'FontSize',16)
hold on
contour(log2(dt_VEC),WIDTH_VEC,ERROR_MAT_MEAN,'Fill','on');
plot(log2(dt_VEC),THRESH,':r','LineWidth',2)
xlabel('log_2(\Deltat)')
ylabel('h')
ylim([min(WIDTH_VEC),max(WIDTH_VEC)])
colorbar

export_fig ./Plots_for_Paper/ARM_Error.png -painters -transparent
