# Supplementary material for: The auxiliary region method: a hybrid method for coupling PDE- and Brownian-based dynamics for reaction–diffusion systems
Source: R Soc Open Sci. 2018 Aug 1;5(8):180920. doi: 10.1098/rsos.180920 (PMC6124063; doi:10.1098/rsos.180920)
Supplement: MATLAB Code [file rsos180920supp1.zip › MICRO_SOLVER.m]

% Reproduce the stationary distribution plot from Figure 6b of Erban and
% Chapman (2009).

% clear
% close all

% Load the parameter set
% PARAMETERS

% Create storage matrices
SOL_MICRO_MEAN = zeros(nt,COMPS);
SOL_MICRO_VAR = zeros(nt,COMPS);
I_VEC_MICRO = zeros(nt,1);

% Progress bar
n_count = 0;
if M > 1
    count = 0;
    fprintf('\nProgress of microscopic method:\n\n   0                        50                      100 (Percentage)\n   |                        |                        |\n   |')
end

tic

% Loop through repeats
for m = 1:M
    
    % Progress counter
    if M > 1
        if mod(floor(m/M*100),2) == 0 && n_count ~= floor(m/M*100)
            fprintf('|')
            n_count = n_count + 2;
        end
    end
    
    % Initialise these particles in the small region at the beginning
%     P = [x0 + NUM_COMPS*hc*rand(N/(NUM_COMPS*hc),1), y0 + Ly*rand(N/(NUM_COMPS*hc),1), z0 + Lz*rand(N/(NUM_COMPS*hc),1)];
%     P = [x0 + Lx*rand(K/hc*COMPS,1), y0 + Ly*rand(K/hc*COMPS,1), z0 + Lz*rand(K/hc*COMPS,1)];
%     P = [I + NUM_COMPS*hc*rand(N,1), y0 + Ly*rand(N,1), z0 + Lz*rand(N,1)];
    N_BRO = 0;
    P = double.empty(0,3);
    while N_BRO < N
        randx = x0+rand*WIDTH;  % x-coordinate
        randy = 2*N/WIDTH^2*(x0+WIDTH)*rand;  % y-coordinate
        if randy < initial_cond(randx)
            N_BRO = N_BRO + 1;
            P = [P;randx,y0+Ly*rand,z0+Lz*rand];  %#ok
        end
    end

    % Bin the particles
    BRO_SOL = Bin_Parts(x0:hc:x1,P);
    
    % Initialise the interface
    I = I0;
    
    % Store
    SOL_MICRO_MEAN(1,:) = SOL_MICRO_MEAN(1,:) + BRO_SOL';
    SOL_MICRO_VAR(1,:) = SOL_MICRO_VAR(1,:) + (BRO_SOL.^2)';
    I_VEC_MICRO(1) = I_VEC_MICRO(1) + I;
    
    % Set N_BRO
%     N_BRO = K/hc*COMPS;
%     N_BRO = N/(NUM_COMPS*hc);
    N_BRO = N;
    
    % Loop through time
    for jj = 2:nt
        
        % Bimolecular reactions
        % Find the particles within a distance rho of one another
        DIST = Pairwise_Dist(P);  % OK
        LOGICAL = DIST > 0 & DIST < RHO;  % OK
        
        % Create a matrix containing the coordinates of all particles that are
        % close enough to react
        PARTS_TO_REACT_2 = Find_Parts(LOGICAL);  % OK
        
        % Generate a random logical vector to determine which pairs react
        if sum(sum(LOGICAL)) > 0
            REACT_2 = P_LAMBDA > rand(sum(sum(LOGICAL)),1);
        else
            REACT_2 = [];
        end
        
        % Find the rows in PARTS that correspond to the reacting pairs
        PAIRS = PARTS_TO_REACT_2(REACT_2 == 1,:);
        PAIRS_REM = Remove_Duplicates(PAIRS,N_BRO);  % OK
                
        % Find the number of pairs to react
        [TO_REACT_2,~] = size(PAIRS_REM);  % OK
        
        % Turn PAIRS_REM into a vector
        PAIRS_VEC = PAIRS_REM(:);  % OK
        
        % Remove the particles in PAIRS_REM, and add the new particles in
        % NEW_PARTS_2
        P(PAIRS_VEC,:) = [];  % OK
        
        % Update N
        N_BRO = N_BRO - length(PAIRS_VEC);
        
        % Zeroth order reaction
        % Calculate the probability that a particle is introduced
        PROB = k2*dt*VOL;
        
        % Draw a random number and check against this. Add particle
        % appropriately
        if rand < PROB
            P = [P;x0+Lx*rand,y0+Ly*rand,z0+Lz*rand]; %#ok
            N_BRO = N_BRO + 1;
        end
        
        % Diffusion
        P = P + sqrt(2*D*dt)*randn([N_BRO 3]);  % OK
        
        % Reflect particles back
        x_NEG = P(:,1) < x0;
        x_POS = P(:,1) > x1;
        y_NEG = P(:,2) < y0;
        y_POS = P(:,2) > y1;
        z_NEG = P(:,3) < z0;
        z_POS = P(:,3) > z1;  % OK
        
        P(x_NEG,1) = P(x_NEG,1) + 2*(x0 - P(x_NEG,1));
        P(x_POS,1) = P(x_POS,1) - 2*(P(x_POS,1) - x1);
        P(y_NEG,2) = P(y_NEG,2) + 2*(y0 - P(y_NEG,2));
        P(y_POS,2) = P(y_POS,2) - 2*(P(y_POS,2) - y1);
        P(z_NEG,3) = P(z_NEG,3) + 2*(z0 - P(z_NEG,3));
        P(z_POS,3) = P(z_POS,3) - 2*(P(z_POS,3) - z1);  % OK
        
        % Check interface conditions
        RIGHT_PARTS = sum(I < P(:,1) & P(:,1) < (I+hc));
        LEFT_PARTS = sum((I-hc) < P(:,1) & P(:,1) < I);
        
        % Move right
        if RIGHT_PARTS > UPPER*(Ms/hc)/K && abs(I-x1) > 1e-8
            I = I + hc;
           
        % Move left
        elseif LEFT_PARTS < LOWER*(Ms/hc)/K && abs (I-x0) > 1e-8
           I = I - hc;
        end
        
        % Bin particles
        BRO_SOL = Bin_Parts(x0:hc:x1,P);
        
        % Store
        SOL_MICRO_MEAN(jj,:) = SOL_MICRO_MEAN(jj,:) + BRO_SOL';
        SOL_MICRO_VAR(jj,:) = SOL_MICRO_VAR(jj,:) + (BRO_SOL.^2)';
        I_VEC_MICRO(jj) = I_VEC_MICRO(jj) + I;
    end
    
end

TIME_MICRO = toc;

% Place a couple of extra linebreaks into the console
fprintf('|     Time = %.4f\n\n',TIME_MICRO)

% Average
SOL_MICRO_MEAN = SOL_MICRO_MEAN/M;
SOL_MICRO_VAR = SOL_MICRO_VAR/M - SOL_MICRO_MEAN.^2;
I_VEC_MICRO = I_VEC_MICRO./M;

% Save
save('MICRO_RUN')

%% Plot
% 
% for kk = 1:nt
%     bar(x_COMPS,SOL_MICRO_MEAN(kk,:))
%     axis([x0,x1,0,100])
%     pause(0.01)
% end
