# Supplementary material for: The auxiliary region method: a hybrid method for coupling PDE- and Brownian-based dynamics for reaction–diffusion systems
Source: R Soc Open Sci. 2018 Aug 1;5(8):180920. doi: 10.1098/rsos.180920 (PMC6124063; doi:10.1098/rsos.180920)
Supplement: MATLAB Code [file rsos180920supp1.zip › PARAMETERS.m]

% PARAMETER SCRIPT

%% SPACE
x0 = 0;  % Lower x boundary
x1 = 10;  % Upper x boundary
Lx = x1-x0;  % x length
y0 = 0;  % Lower y boundary
y1 = 2;  % Upper y boundary
Ly = y1-y0;  % y length
z0 = 0;  % Lower z boundary
z1 = 2;  % Upper z boundary
Lz = z1-z0;  % z length
W = [x0 x1 y0 y1 z0 z1];  % Simulation window
VOL = Lx*Ly*Lz;  % Window volume

%% TIME
t_INIT = 0;  % Initial time
t_FINAL = 5;  % Final time
dt = 1e-2;  % Time-step
nt = (t_FINAL-t_INIT)/dt+1;  % Number of time-steps
t_VEC = t_INIT:dt:t_FINAL;  % Vector of time-steps
t_REC = dt;  % Recording time-step
n_REC = (t_FINAL-t_INIT)/t_REC+1;  % Number of recording time-steps
t_REC_VEC = t_INIT:t_REC:t_FINAL;

%% GLOBAL PARAMETERS (TO EACH OF PDE, MESO AND INDIVIDUAL)
M = 1000;  % Repeats
D = 0.2;  % Diffusion

%% MESOSCOPIC PARAMETERS
COMPS = 20;  % Number of compartments in x direction
hc = (x1-x0)/COMPS;  % Compartment width
x_COMPS = (x0+0.5*hc):hc:(x1-0.5*hc);  % Compartment vector 
d = D/(hc)^2;  % Mesoscopic jump rate

%% INDIVIDUAL-BASED PARAMETERS
k1 = 0.005*hc*Ly*Lz;  % 2A -> 0 0.5
k2 = 1/(hc*Ly*Lz);

RHO = 0.1;  % Reaction radius
GAM = sqrt(4*D*dt)/RHO;  % Dimensionless parameter
KAPPA = k1*dt/(RHO^3);  % Dimensionless parameter

% Error check for the k2 parameter
if k2*dt*VOL > 1
    error('Please change parameters, as you have a probability of %.2f',k2*dt*Lx*Ly*Lz)
end

%% CALCULATING UNKNOWN PARAMETERS
S = 50;  % Upper integral bound
h1 = 0.01;  % Mesh size in [0,1]
n2 = 3000;  % Number of mesh points in (1,S]
h2 = (S-1)/n2;  % Second mesh width
r_VEC = [0:h1:1,1+h2:h2:S];  % Radial mesh vector
r_VEC_LEN = length(r_VEC);
K_MAT = zeros(r_VEC_LEN);  % Diffusion kernel matrix
for ii = 1:r_VEC_LEN
    for jj = 1:r_VEC_LEN
        K_MAT(ii,jj) = K_fun(r_VEC(ii),r_VEC(jj),GAM);
    end
end
fprintf('\nFinding Plambda...')
P_LAMBDA = Find_Params(GAM,KAPPA,K_MAT,r_VEC);  % Calculate parameters

%% MACROSCOPIC PARAMETERS
hp = hc/5;  % PDE spatial step
np = (x1-x0)/hp + 1;  % Number of PDE mesh points
x_VEC = x0:hp:x1;  % PDE vector mesh
r = D*dt/hp^2;  % Crank-Nicolson constant
theta = 1;  % Value of theta for the theta-method
K = Ly*Lz*sqrt(k2/(2*k1));  % Carrying capacity for 1D analogue of 3D PDE
Ms = 0.25 + 0.5*K*hc*(besseli(0,4*K*hc)+besseli(2,4*K*hc))/besseli(1,4*K*hc);  % Stationary number of particles per compartment

%% HYBRID INITIALISATION
% Fix a width for the initial condition
NUM_COMPS = COMPS;
NUM_PDE = NUM_COMPS*hc/hp+1;
WIDTH = NUM_COMPS*hc;

% Initial number of particles
N = 200;

% PDE points per compartment
PDE_PER_COMP = round(hc/hp);

% Function for the linear initial condition
initial_cond = @(x) 2*N/WIDTH^2*(x0+WIDTH-x);

%% INTERFACE MOVEMENT
UPPER = 0.95*K*hc;
LOWER = 0.4*K*hc;
