# Supplementary material for: The auxiliary region method: a hybrid method for coupling PDE- and Brownian-based dynamics for reaction–diffusion systems
Source: R Soc Open Sci. 2018 Aug 1;5(8):180920. doi: 10.1098/rsos.180920 (PMC6124063; doi:10.1098/rsos.180920)
Supplement: MATLAB Code [file rsos180920supp1.zip › PDE_SOLVER.m]

%% PDE Solver

% clear
% close all

% Load the parameters
% PARAMETERS

% Generate the standard diffusion tridiagonal matrix
TRI_MAT = 2*diag(ones(np,1)) - diag(ones(np-1,1),1) - diag(ones(np-1,1),-1);

% Add in the zero flux boundaries
TRI_MAT(1,1) = 1;
TRI_MAT(end,end) = 1;

% Calculate the A and B matrices
A = eye(np) + theta*r*TRI_MAT;
B = eye(np) - (1-theta)*r*TRI_MAT;

% Initial condition
PDE_SOL = zeros(np,1);
% PDE_SOL(1:NUM_PDE) = K;
PDE_SOL(1:NUM_PDE) = initial_cond(0:hp:x1);
% PDE_SOL = K*ones(np,1);
% PDE_SOL(NUM_PDE+1:end) = K;

% Store the solution
SOL_PDE = zeros(nt,np);
SOL_PDE(1,:) = PDE_SOL';

tic

% Loop through time
for jj = 2:nt
    
    % Calculate the next time step value
%     PDE_SOL = A\(B*PDE_SOL - k1*dt*PDE_SOL.^2 + [D*k2*dt;zeros(np-1,1)]);
    PDE_SOL = A\(B*PDE_SOL - 2*k1*dt/(Ly*Lz)*PDE_SOL.^2 + k2*dt*Ly*Lz);
    
    % Store
    SOL_PDE(jj,:) = PDE_SOL';
end

TIME_PDE = toc;

% Place a couple of extra linebreaks into the console
fprintf('PDE Method completed. Time = %.4f\n\n',TIME_PDE)

% Save the solution
save('PDE_RUN')

%% Plot the solution
% for jj = 1:nt
%     plot(x_VEC,SOL_PDE(jj,:))
%     axis([x0 x1 0 100])
%     pause(0.01)
% end
