# Supplementary material for: The auxiliary region method: a hybrid method for coupling PDE- and Brownian-based dynamics for reaction–diffusion systems
Source: R Soc Open Sci. 2018 Aug 1;5(8):180920. doi: 10.1098/rsos.180920 (PMC6124063; doi:10.1098/rsos.180920)
Supplement: MATLAB Code [file rsos180920supp1.zip › PLOT_FIG_3D.m]

% Plotting code for the hybrid method.

clear
close all

% Load in the workspace
load('HYBRID.mat')

% Set a dummy parameter for plotting
PLOT = 1;

% Find the maximum density value and an upper bound for plots
DENS_MAX = max([max(max(SOL_PDE)),max(max(SOL_MESO_MEAN))/hc,max(max(SOL_MICRO_MEAN))/hc,max(max(SOL_MEAN))/hc]);
UPPER_BOUND = ceil(DENS_MAX/10)*10;

% Loop through until PLOT is zero
while PLOT
    
    % Ask the user for a time on the recording mesh
    TIME = input(sprintf('Please specify a time in [%.0f,%.0f], where we measure in steps of %.4f: ',t_INIT,t_FINAL,t_REC));
    
    % Calculate the index
    IND = (TIME-t_INIT)/t_REC+1;
    
    % Check if this is an integer
    if abs(IND-round(IND)) < 1e-8
        IND = round(IND);
    else
        error('This is not a time on the mesh')
    end
    
    % Plot at this time
    % First the axes
    figure
    axis([x0 x1 0 UPPER_BOUND])
    xlabel('x')
    ylabel('Particle Density')
    title(sprintf('Time = %.0f',TIME))
    set(gca,'FontSize',16)
    set(gcf,'Windowstyle','docked')
    hold on
    
    % Plot the hyrbid solution first
    bar(x_COMPS,SOL_MEAN(IND,:)/hc,'y')
    
    % Next, plot the individual-based solution
    bar(x_COMPS,SOL_MICRO_MEAN(IND,:)/hc,'EdgeColor','k','FaceAlpha',0,'LineWidth',2)
  
    % Finally the average interface position
    plot([I_VEC(IND),I_VEC(IND)],[0,UPPER_BOUND],'r','LineWidth',2)
    
    if TIME ==0
        legend('Hybrid Method','Individual-based','Interface')
    end
    
    % Ask the user if they want another time-point plotted
    PLOT = input('Do you want a new time-point plotted? [1=yes, 0=no]: ');
    
    % Export
    export_fig(sprintf('3D_%.0f',TIME),'-eps','-painters','-transparent')
    
end

% Ask the user if they would like a video
VID = input('\nWould you like a video? [1=yes, 0=no]: ');

if VID == 1
    
    % Start a videowriter file
    v = VideoWriter('Time_Varying.avi');
    open(v)
    
    % Start a new figure
    figure
    
    for IND = 1:nt
        
        % Plot the hyrbid solution first
        bar(x_COMPS,SOL_MEAN(IND,:)/hc,'y')
        hold on
        
        % Next, plot the individual-based solution
        bar(x_COMPS,SOL_MICRO_MEAN(IND,:)/hc,'EdgeColor','k','FaceAlpha',0,'LineWidth',2)
        
        % Finally the average interface position
        plot([I_VEC(IND),I_VEC(IND)],[0,UPPER_BOUND],'r','LineWidth',2)
        
        % Plot the axes
        axis([x0 x1 0 UPPER_BOUND])
        xlabel('x')
        ylabel('Particle Density')
        title(sprintf('Time = %.2f',t_REC_VEC(IND)))
        set(gca,'FontSize',18)
        set(gcf,'Windowstyle','docked')
        
        if IND <= 51
            legend('Hybrid','Microscopic','Interface')
        end
        
        % Pause and hold off
        pause(0.1)
        hold off
        writeVideo(v,getframe(gcf))
    end
    
    close(v)
end
