# Supplementary material for: The auxiliary region method: a hybrid method for coupling PDE- and Brownian-based dynamics for reaction–diffusion systems
Source: R Soc Open Sci. 2018 Aug 1;5(8):180920. doi: 10.1098/rsos.180920 (PMC6124063; doi:10.1098/rsos.180920)
Supplement: MATLAB Code [file rsos180920supp1.zip › README.txt]

README file - Auxiliary region method code.

--------------------------------------------------------------------------------------------

Contact information:
Name: Cameron Smith
Email: c.smith3@bath.ac.uk

--------------------------------------------------------------------------------------------

The code presented within this electronic supplimentary material will run the code for the paper titled "The auxiliary region method: A hybrid method for coupling a PDE to Brownian-based dynamics for reaction diffusion systems" by Cameron A. Smith and Christian A. Yates. A brief description of each one is given below. In order to complete the test problems 1-3, scripts should be run in the following order:

AUXILIARY_REGION_METHOD.m -> (PLOT_FIG.m ->) ERROR.m -> ERROR_PLOT.m

For Test problem 4, firstly change the parameters in PARAMETERS.m, then:

AUXILIARY_REGION_METHOD_3D.m -> (PLOT_FIG_3D.m ->) ERROR_3D.m

For the contour plot (figure 9 in the paper):

AUXILIARY_REGION_METHOD.m -> ERROR_SURFACE.m -> ERROR_SURFACE_PLOT.m

--------------------------------------------------------------------------------------------

-----------------------------------
------------ SCRIPTS --------------
-----------------------------------

AUXILIARY_REGION_METHOD.m

This is the main code which generates the solution trajectories for the hybrid method. The first four sections contain the variables that can be changed. The first section contains the initial conditions, switch to a 1 to select (ensure all others are set to 0). These are: INITIAL_LEFT (All particles in the PDE part of the domain, corresponds to test problem 2 of the paper), INITIAL_RIGHT (All particles in the Brownian part of the domain, results not shown in paper), INITIAL_UNIFORM (All particles distributed uniformly across entire domain, corresponds to test problem 1), INITIAL_COMP (All particles in a single auxiliary regions' width at the left hand end of the PDE domain, results not shown in paper), and INITIAL_MORPH (The morphogen gradient, corresponds to test problem 3). The following three sections contain information about the spatial domain, temporal domain and the model constants. Most of this is changeable. The code will save several workspaces which will be used by different scripts and functions.

--------------------------------------------------------------------------------------------

PLOT_FIG.m

This plots the results from the AUXILIARY_REGION_METHOD.m code. Ensure that this code is run first. As with the AUXILIARY_REGION_METHOD.m script, an initial condition is selected through the use of Boolean variables. Plots will be exported as a .eps file, but this can be changed using the export_fig.m function.

--------------------------------------------------------------------------------------------

ERROR.m

This code calculates the exact solution and other appropriate measures for the error analysis in section 5 of the paper. This will save a workspace to be used later on.

--------------------------------------------------------------------------------------------

ERROR_PLOT.m

This plots the output to ERROR.m. Plots are saved as a .eps using export_fig.m.

--------------------------------------------------------------------------------------------

ERROR_SURFACE.m

This generates the data for the contour plot in figure 9 of the paper. The initial condition should be set in the function AUXILIARY_REGION_METHOD_FUNC.m. Outputs two workspaces for use in the plotting tool.

--------------------------------------------------------------------------------------------

ERROR_SURFACE_PLOT.m

This plots the contour plot as in figure 9. Must run ERROR_SURFACE.m first, and ensure that the load command on line 7 contains the correct workspace name, as is produced by the ERROR_SURFACE.m script.

--------------------------------------------------------------------------------------------

PARAMETERS.m 

This is a script containing all of the parameters for Test problem 4. This is the only part that needs to be changed in order to run this test problem.

--------------------------------------------------------------------------------------------

AUXILIARY_REGION_METHOD_3D.m

This follows the same format as the script of a similar name above. However, all changeable options have been moved to the PARAMETERS.m script. Again, this will create a workspace to be used by further scripts.

--------------------------------------------------------------------------------------------

PDE_SOLVER.m

Uses the parameters in PARAMETERS.m to calculate the PDE solution across the entire domain. This is called by AUXILIARY_REGION_METHOD_3D.m


--------------------------------------------------------------------------------------------

MICRO_SOLVER.m

Uses the parameters in PARAMETERS.m to calculate the microscopic solution across the entire domain. This is called by AUXILIARY_REGION_METHOD_3D.m

--------------------------------------------------------------------------------------------

PLOT_FIG_3D.m

Same as PLOT_FIG.m but for Test problem 4. As before, uses export_fig in order to export the figures in .eps format

-----------------------------------
----------- FUNCTIONS -------------
-----------------------------------

AUXILIARY_REGION_METHOD_FUNC.m (function)

This function is used by ERROR_SURFACE.m, and should only have the initial condition changed.

--------------------------------------------------------------------------------------------

Theta_C.m

Generates a matrix which evolves the diffusion PDE solution forward by a timestep using the theta method. The function takes in a value of theta, the number of points in the mesh and the value of the constant D*dt/h^2, where D is the diffusion coefficient, dt is the time-step and h is the PDE mesh spacing. This matrix is for the diffusion equation with zero-flux boundaries.

--------------------------------------------------------------------------------------------

Theta_C_Morph.m

Generates a matrix which evolves the morphogen gradient PDE solution forward by a timestep using the theta method. The function takes in a value of theta, the number of points in the mesh and the value of the constant D*dt/h^2, where D is the diffusion coefficient, dt is the time-step and h is the PDE mesh spacing. It outputs the matrix C and a vector c which contains the non-zero-flux boundary.

--------------------------------------------------------------------------------------------

Int_Irreg.m

This function interpolates a set of values on one mesh onto another. It uses a linear interpolation method. It takes in the vector on which the solution is currently residing, the solution vector and the new vector of mesh-points, and outputs the interpolated solution on tha new mesh.

--------------------------------------------------------------------------------------------

Trap_Rule.m

Calculates an integral using the numerical trapezoidal quadrature rule. Takes in the vector containing function values and the (regular) spacing between them, and outputs, the approximate integral.

--------------------------------------------------------------------------------------------

Bin_Parts.m

This bins individual-based particles onto a mesh that is specified. The inputs are the binning mesh and particle location list, and the output is a count of particles in each bin. Used by AUXILIARY_REGION_METHOD_3D.m.

--------------------------------------------------------------------------------------------

Find_Params.m

This function calculates the value of Plambda using the lambda-rho method (Erban and Chapman, 2009). Takes in two non-dimensional parameters (gamma and kappa), a matrix containing values of the K function on the mesh r, together with the mesh r. It outputs the value of Plambda. Used by AUXILIARY_REGION_METHOD_3D.m.

--------------------------------------------------------------------------------------------

Find_Parts.m

This takes a logical matrix which contains a 1 if two particles (each one corresponding to a row/column) are close enough to interact. Input is the logical matrix and the output is a list of pairs of particle indices that react. Used by AUXILIARY_REGION_METHOD_3D.m.

--------------------------------------------------------------------------------------------

K_fun.m

This contains the evaluation of the K function described in Erban and Chapman (2009). Used by AUXILIARY_REGION_METHOD_3D.m.

--------------------------------------------------------------------------------------------

Remove_Duplicates.m

This function takes as input a matrix containing the list of pairs that are close enough to interact, and randomly removes pairs if particle is trying to interact with more than one particle. Used by AUXILIARY_REGION_METHOD_3D.m.
